# Supplementary material for: Assessment of North American arthropod collections: prospects and challenges for addressing biodiversity research
Source: PeerJ. 2019 Nov 25;7:e8086. doi: 10.7717/peerj.8086 (PMC6882419; doi:10.7717/peerj.8086)
Supplement: Table S1 — We include basic information including location, size, digitization effort and website. [file peerj-07-8086-s001.xlsx]

## Sheet: Table S1 Cobb et al 2019
Table S1 List of arthropod collections in North America. We include basic information including location, size, digitization effort and website.
Instituition Code	Collection Code	Institution Name	Collection Name	Collection Size	Country	State/Province	Collection size category (Tier)	% Collection Records Public	SCAN Status	Serve to iDigBio	Serve to GBIF (Start date)	Collection Type	Collection latitude	Collection longitude	Collection Website
ANSP	ENT	Academy of Natural Sciences	Entomology Collection	3500000	USA	PA	1	0.0226729	Live	Yes	No	University	39.9564	-75.1793	http://www.ansp.org
UANH	NA	Alabama Museum of Natural History	Insect Collection	500000	USA	AL	3	0	No	No	No	University	33.2121	-87.5438	https://collections.museums.ua.edu/collections/#
AMNH	NA	American Museum of Natural History	Insect Collection	18072585	USA	NY	1	0.027229	Snapshot	Yes	No	Public Museum	40.7813	-73.9739	https://www.amnh.org/our-research/invertebrate-zoology
NA	NA	American Samoa Community College	Insect Collection	2000	USA	AS	4	0	No	No	No	University	-14.3224	-170.742	NA
ABS	ARTHARCH	Archbold Biological Station	Arthropod Collection	250000	USA	FL	3	0.1262	Snapshot	Yes	2019-03-18	Public Museum	27.195	-81.373	http://www.archbold-station.org/html/research/entom/arthcoll.html
ASU	ASUHIC	Arizona State University	Hasbrouck Insect Collection	1950000	USA	AZ	2	0.0471041	Live	Yes	2017-04-05	University	33.42	-111.933	http://taxonbytes.org/asuhic/
AUEM	NA	Auburn University	Museum of Natural History	100000	USA	AL	3	0	No	No	No	University	32.5988	-85.483	http://aumnh.org
HSMNCH	BPBM	Bernice P. Bishop Museum	Insect Collection	14500000	USA	HI	1	0.0130381	Snapshot	Yes	2012-10-23	Public Museum	21.3329	-157.871	https://www.bishopmuseum.org/
BRFC	NA	Black Rock Forest	Insect Collection	2000	USA	NY	4	0.125	No	No	No	University	41.417	-74.0107	https://blackrockforest.org/research/research-data
BLM	MLFO	BLM Mother Lode Field Office	The Bees of Pine Hill Preserve Collection	1000	USA	CA	4	0.233	Live	Yes	No	University	38.71	-120.99	http://www.pinehillpreserve.org/
BYU	BYUC	Brigham Young University	Arthropod Museum	2100000	USA	UT	2	0.0641714	Live	Yes	2018-11-06	University	40.2534	-111.647	http://mlbean.byu.edu/
BROW	BCIC	Broward College	Insect Collection	30000	USA	FL	4	0.0364667	Live	Yes	2018-11-08	University	26.0798	-80.2365	http://www.broward.edu/academics/programs/environmental/environmentalscience/Pages/BCIC.aspx
BMSC	NA	Buffalo Museum of Science	Entomology	153000	USA	NY	3	0	No	No	No	University	42.9057	-78.8434	https://www.sciencebuff.org/about-us/
BUIC	NA	Butler University	Insect Collection	8000	USA	IN	4	0	No	No	No	University	39.838	-86.1715	NA
CAS	ENT	California Academy of Sciences	Entomology	16000000	USA	CA	1	0.0620062	Snapshot	Yes	2010-05-03	Public Museum	37.7695	-122.466	http://www.calacademy.org/scientists/entomology
NA	NA	California Polytechnic University San Luis Obispo	Insect Collection	1000000	USA	CA	2	0	No	No	No	University	35.3004	-120.66	https://bio.calpoly.edu/content/facilities
CSCA	NA	California State Collection of Arthropods	Insect Collection	1500000	USA	CA	2	0.0199873	No	No	No	Government	38.5747	-121.492	https://www.cdfa.ca.gov/plant/ppd/csca.html
CPUP	NA	California State Polytechnic University	Pomona Biodiversity Collections - Entomology	11000	USA	CA	4	0	No	No	No	University	34.0581	-117.825	https://www.cpp.edu/~sci/biological-sciences/bio-collection.shtml
CSUEB	CSUEBNHM	California State University East Bay	Natural History Museum	50000	USA	CA	4	0.00304	Live	Yes	No	University	37.6577	-122.056	NA
CMNH	NA	Carnegie Museum of Natural History	Insect Collection	7400000	USA	PA	1	0.00207311	No	No	No	Public Museum	40.4433	-79.9505	https://carnegiemnh.org/researcher/sections/invertebrate-zoology/
CSCC	NA	Chadron State College	Entomology Collection	1000	USA	NE	4	0	No	No	No	University	42.8197	-103	NA
CHAS	ENT	Chicago Academy of Sciences	Insect Collection	70000	USA	IL	4	0.373243	Snapshot	Yes	2017-11-01	University	41.9546	-87.6733	http://naturemuseum.org/the-museum/collections/invertebrates
NA	NA	Ciegler Collection	Insect Collection	12000	USA	SC	4	0	No	No	No	University	34.676	-82.8364	NA
CNHM	NA	Cincinnati Museum of Natural History	Insect Collection	100000	USA	OH	3	0	No	No	No	Public Museum	39.11	-84.5377	https://www.boonshoftmuseum.org/experience-more/departments/collections1/
CUAC	CUAC	Clemson University	Arthropod Collection	1300000	USA	SC	2	0.00318308	Live	Yes	2018-11-28	University	34.676	-82.8364	https://sites.google.com/site/clemsonarthropodcollection/
CLEV	CMNHENT	Cleveland Museum of Natural History	Invertebrate Zoology Collection	1000000	USA	OH	2	0.095811	Snapshot	Yes	2016-09-16	Public Museum	41.5115	-81.6131	http://www.cmnh.org/c-r/invertebrate-zoology
NA	NA	College of Charleston	Insect Collection	50000	USA	SC	4	0	No	No	No	University	32.7832	-79.9374	NA
CC-OBE	COCOA	Colorado College	Arthropod Collection	21760	USA	CO	4	0.00257353	No	No	No	University	38.8466	-104.824	https://www.coloradocollege.edu/academics/dept/obe/BiodiversityCollections/entomology-collection.html
CSU	CSUC	Colorado State University	C.P. Gillette Museum of Arthropod Diversity	3600000	USA	CO	1	0.0518183	Live	Yes	2018-11-06	University	40.5774	-105.08	http://bspm.agsci.colostate.edu/01-2/gillette-museum/
CAES	NA	Connecticut Agricultural Experiment Station	Insect Collection	50000	USA	CT	4	0.21448	No	No	No	Government	41.3312	-72.9196	https://www.ct.gov/caes/cwp/view.asp?a=2826&q=448278&caesNav=|
CUIC	NA	Cornell University	Insect Collection	7000000	USA	NY	1	0.008428	No	No	No	University	42.4475	-76.4805	http://cuic.entomology.cornell.edu/
NA	NA	Crane Hollow Preserve	Insect Collection	120000	USA	OH	3	0	No	No	No	Public Museum	39.4801	-82.5839	http://cranehollow.org/research.html
DART	NA	Dartmouth College	Insect Collection	2000	USA	NH	4	0.1275	No	No	No	University	43.7052	-72.2887	NA
DCH	DCEC	Davidson College	Entomology Collection	20000	USA	NC	4	0.3264	Live	Yes	2018-11-06	University	35.5015	-80.8447	http://insects.davidson.edu/
DMNH	NA	Dayton Society of Natural History’s Collection	Insect Collection	200000	USA	OH	3	0	No	No	No	Public Museum	39.7886	-84.2017	http://www.botanicgardens.org/science-research/our-collections
DBG	DBGA	Denver Botanic Gardens	Collection of Arthropods	1000	USA	CO	4	0.733	Live	Yes	2019-04-23	University	39.7325	-104.961	http://www.dmns.org/science/integrative-collections/dmns-zoology-collections/
DMNS	Ento & Arach	Denver Museum of Nature & Science	Entomology & Arachnology Collections	1346000	USA	CO	2	0.101398	Live	Yes	2018-01-18	Public Museum	39.7479	-104.943	http://www.dmns.org/science/integrative-collections/dmns-zoology-collections/
AHBC	NA	Dixie State University	Natural Science Museum	75000	USA	UT	4	0	No	No	No	University	37.1035	-113.565	NA
COA	NA	Dorr Museum of Natural History	Insect Collection	10000	USA	ME	4	0.005	No	No	2017-11-17	Public Museum	44.3954	-68.2218	https://www.coa.edu/dorr-museum/collections/
DUGWAY	DUG-ENT	Dugway Proving Ground	Natural History Collection	2000	USA	UT	4	0.6105	Live	Yes	No	University	40.2166	-112.753	http://www.dugway.army.mil/
JMM	JMMI	Earlham College	Joseph Moore Museum	33000	USA	IN	4	0	Live	No	No	University	39.8242	-84.9119	http://earlham.edu/joseph-moore-museum/collections/
EKUY	NA	Eastern Kentucky University	Branson Museum of Zoology - Arthropods	50000	USA	KY	4	0	Live	No	No	University	37.7426	-84.3009	http://biology.eku.edu/
ENMU	NA	Eastern New Mexico University	Dr. Antonio "Tony" Gennaro Natural History Museum	2000	USA	NM	4	0	No	No	No	University	34.1791	-103.348	https://www.enmu.edu/about/general-information/local-events-and-info/arts-and-culture/natural-history-museum
NA	NA	Everhart Museum of Natural History	Insect Collection	800	USA	PA	4	0	No	No	No	University	41.4008	-75.6442	http://everhart-museum.org/
FMNH	FMNHINS	Field Museum of Natural History	Collection of Insects, Arachnids, and Myriapods	12000000	USA	IL	1	0.0301585	Snapshot	Yes	2012-07-10	Public Museum	41.8663	-87.617	http://www.fieldmuseum.org/science/research/area/insects-arachnids-and-myriapods
FSCA	NA	Florida State Collection of Arthropods	Insect Collection	9000000	USA	FL	1	0.00157611	No	No	No	University	29.6347	-82.3715	http://www.fsca-dpi.org/
NA	NA	Florissant Fossil Beds National Monument	Insect Collection	10630	USA	CO	4	0	No	No	No	University	38.9137	-105.286	NA
FHKS	NA	Fort Hays State University	Stenberg Museum - Entomology	100000	USA	KS	3	0	No	No	No	Public Museum	38.8895	-99.2998	http://sternberg.fhsu.edu/research-collections/collections/entomology/
NA	NA	Fort Lewis College	Insect Collection	2000	USA	CO	4	0	No	No	No	University	37.2752	-107.87	NA
FCDA	NA	Fresno County Department of Agriculture	Insect Collection	100000	USA	CA	3	0	No	No	No	Government	36.7263	-119.746	https://www.co.fresno.ca.us/departments/agricultural-commissioner/pest-detection-and-exclusion/staff-entomologist
NA	NA	George Washington Memorial Parkway U.S. National Park Service	Insect Collection	5000	USA	DC	4	0	No	No	No	Government	38.9159	-77.106	NA
HCTR	NA	Georgia Southern University	Insect Collection	520000	USA	GA	3	0	No	No	No	University	32.4223	-81.7874	http://cosm.georgiasouthern.edu/icps/collections/entomology-collection/
GCNP	NA	Grand Canyon National Park	Entomology Collection	10000	USA	AZ	4	0	No	No	No	Government	36.0508	-112.134	https://www.nps.gov/grca/learn/historyculture/muscol.htm
HNPH	NA	Haleakala National Park	Insect Collection	5000	USA	HI	4	0	No	No	No	Government	20.7595	-156.247	https://www.nps.gov/hale/learn/historyculture/entomological-collection.htm
MCZ	NA	Harvard University	Museum of Comparative Zoology	8513000	USA	MA	1	0.048165	Snapshot	Yes	2012-04-10	University	42.3789	-71.1152	http://www.mcz.harvard.edu/about/index.html
HDOA	NA	Hawaii Department of Agriculture Plant Pest Control Branch	Insect Collection	5000	USA	HI	4	0.0586	No	No	No	Government	21.3205	-157.887	http://hdoa.hawaii.gov/pi/ppc/
INHS	INHSIC	Illinois Natural History Survey	Insect Collection	7000000	USA	IL	1	0.0939943	Snapshot	Yes	2011-09-05	University	40.0928	-88.239	http://wwx.inhs.illinois.edu/collections/insect
ISMS	NA	Illinois State Museum	Insect Collection	55000	USA	IL	4	0	No	No	No	Government	39.7969	-89.6553	http://www.museum.state.il.us/ismdepts/zoology/collections.html
NA	NA	Illinois State University	Entomological Research Collection	400000	USA	IL	3	0	No	No	No	University	40.5125	-88.9946	NA
ISUI	NA	Iowa State University	Insect Collection	1000000	USA	IA	2	0.000252	No	No	No	University	42.0302	-93.6461	https://www.ent.iastate.edu/insectcollection/
NA	NA	James Madison University	Insect Collection	20000	USA	VA	4	0	No	No	No	University	38.4379	-78.8713	NA
JTNM	NA	Joshua Tree National Monument	Insect Collection	1039	USA	CA	4	0	No	No	No	University	34.129	-116.038	https://www.nps.gov/jotr/learn/historyculture/collections.htm
KSU	MEPAR	Kansas State University	Museum of Entomological and Prairie Arthropod Research	300000	USA	KS	3	0.05789	Snapshot	Yes	2019-04-16	University	39.1971	-96.5843	http://entomology.k-state.edu/department-info/facilities/insect-museum/
KNWR	NA	Kenai National Wildlife Refuge	Insect Collection	80000	USA	AK	4	0.01	No	No	2011-08-18	Government	60.4749	-151.084	https://www.fws.gov/refuge/Kenai/what_we_do/science/specimens.html
KKIC	KKIC	Kojun Kanda Insect Research Collection	Insect Collection	10000	USA	AZ	4	0.029	Live	No	No	Individual Research	35.1919	-111.653	http://symbiota4.acis.ufl.edu/scan/portal/collections/misc/collprofiles.php?collid=169
GPSC	NA	Kutztown University	Gregory P. Setliff Collection	2000	USA	PA	4	0.2885	Live	Yes	No	University	40.5121	-75.7849	http://www.kutztown.edu/acad/biology/
NA	NA	Lincoln University	Insect Collection	3000	USA	PA	4	0	No	No	No	University	39.8072	-75.9273	NA
LSU	NA	Louisiana State University	Arthropod Museum	1000000	USA	LA	2	0	No	No	No	University	30.4155	-91.1798	http://www.lsuinsects.org/about.html
MAJC	MAJC	M. Andrew Johnston Insect Research Collection	Insect Collection	10000	USA	AZ	4	0.3817	Live	Yes	2016-09-06	Individual Research	33.423	-111.933	https://desertbeetles.org/majc/
LSU	NA	Maine Forest Service	Insect Collection	50000	USA	ME	4	0.00332	No	No	No	University	44.3205	-69.7745	https://www.informe.org/doc/collcover.htm
NA	NA	Maine State Museum	Insect Collection	107000	USA	ME	3	0	No	No	No	Public Museum	44.3059	-69.7828	https://mainestatemuseum.org/collections/
MNHM	NA	May Natural History Museum	Insect Collection	100000	USA	CO	3	0	No	No	No	Public Museum	38.7053	-104.841	https://coloradospringsbugmuseum.com/
MSU	MSUC	Michigan State University	The Albert J. Cook Arthropod Research Collection	1500000	USA	MI	2	0.144819	Live	Yes	2018-10-30	University	42.7311	-84.4773	http://www.arc.ent.msu.edu/
MPM	MPM ENT	Milwaukee Public Museum	Invertebrate Zoology-Insect Collection	1000000	USA	WI	2	0.021858	Snapshot	Yes	2017-05-19	Public Museum	43.0407	-87.9213	http://www.mpm.edu/research-collections/invertebrate-zoology
NA	NA	Mississippi Museum of Natural Science	Insect Collection	6000	USA	MS	4	0	No	No	No	Public Museum	32.3246	-90.1568	https://www.mdwfp.com/museum/seek-study/bio-collections/insects/
MISSA	MEM	Mississippi State University	Mississippi Entomological Museum	1100000	USA	MS	2	0.198594	Live	Yes	2017-08-01	University	33.4536	-88.8015	http://mississippientomologicalmuseum.org.msstate.edu/
MONT	MTEC	Montana State University	Entomology Collection	2000000	USA	MT	2	0	No	No	No	University	45.6674	-111.054	https://portal.nifa.usda.gov/web/crisprojectpages/0098367-curation-of-the-msu-entomology-collection.html
MNA	WACA	Museum of Northern Arizona	Insect Collection	300000	USA	AZ	3	0.00091	Live	No	No	University	35.2353	-111.662	https://musnaz.org/wp-content/uploads/2017/10/collection-size-10-2017.pdf
NA	NA	Museum of Science & History of Jacksonville	Insect Collection	5000	USA	FL	4	0	No	No	No	Public Museum	30.319	-81.6596	http://themosh.org/
NA	NA	Natural History Institute at Prescott College	Insect Collection	2000	USA	AZ	4	0	No	No	No	University	34.5429	-112.468	http://naturalhistoryinstitute.org/collections/
LACM	LACMEC	Natural History Museum of Los Angeles County	Insect Collection	5800000	USA	CA	1	0.0317869	Snapshot	Yes	2016-01-24	Public Museum	34.0169	-118.289	http://www.nhm.org/site/research-collections/entomology
NVDA	NA	Nevada State Department of Agriculture	Entomology	275000	USA	NV	3	0	No	No	No	University	39.5312	-119.772	http://museums.nevadaculture.org/nsmlv-home
NJSM	NA	New Jersey State Museum	Entomology	50000	USA	NJ	4	0	No	No	No	University	40.2212	-74.7736	https://www.nj.gov/state/museum/dos_museum_collection.html
NA	NA	New Mexico Museum of Natural History and Science	Insect Collection	7000	USA	NM	4	0	No	No	No	Public Museum	35.0981	-106.665	http://www.nmnaturalhistory.org/bioscience/bioscience-collections
NMSU	NA	New Mexico State University	Collection of Arthropods	500000	USA	NM	3	0.177182	Live	Yes	2018-11-05	University	32.2825	-106.757	http://arthropods.nmsu.edu/
NYSM	ENT	New York State Museum	Entomology	1100000	USA	NY	2	0.00487273	Live	No	No	Public Museum	42.6484	-73.7616	http://www.nysm.nysed.gov/research-collections/biology/entomology/collections
NCSM	NA	North Carolina Museum of Natural Resources	Naturalist Center	2500	USA	NC	4	0	No	No	No	University	35.7823	-78.6397	http://naturalsciences.org/
NCSU	NA	North Carolina State University	Insect Collection	1750000	USA	NC	2	0.0663583	No	No	No	University	35.7872	-78.6721	https://www.cals.ncsu.edu/entomology/museum/index.php
NDA	NA	North Dakota State University	Insect Reference Collection	1070000	USA	ND	2	0	No	No	No	University	46.8953	-96.8037	https://www.ndsu.edu/entomology/research/facilities/
NAUF	CPMAB	Northern Arizona University	Colorado Plateau Museum of Arthropod Biodiversity	250000	USA	AZ	3	0.2758	Live	Yes	2016-08-24	University	35.1917	-111.654	http://www.bugs.nau.edu/
NAUF	NAUF5F	Northern Arizona University	Forest Entomology Collection	10000	USA	AZ	4	0.0307	Live	No	No	University	35.1761	-111.657	http://scan-bugs.org/portal/collections/misc/collprofiles.php?collid=177
NA	NA	Northern Michigan University	Insect Collection	30000	USA	MI	4	0	No	No	No	University	46.5587	-87.4062	https://www.nmu.edu/biology/zoological-collections
OSU	OSU	Ohio State University	C.A. Triplehorn Insect Collection	3600000	USA	OH	1	0.136093	Snapshot	Yes	2007-04-03	University	39.9971	-83.044	wasps.osu.edu
OMNH	RINVRT	Oklahoma State University	The Sam Noble Museum Department of Recent Invertebrates	550000	USA	OK	3	0.255736	Snapshot	Yes	2014-03-06	University	35.1943	-97.4489	http://samnoblemuseum.ou.edu/collections-and-research/recent-invertebrates/
ODA	NA	Oregon Department of Agriculture	Insect Collection	95000	USA	OR	4	0.00178947	No	No	No	University	44.9439	-123.026	https://www.oregon.gov/ODA/programs/IPPM/InsectsSpiders/Pages/ODAInsectCollection.aspx
OSAC	OSAC	Oregon State University	Arthropod Collection	2600000	USA	OR	2	0.0761715	Snapshot	Yes	2018-06-05	University	44.567	-123.282	http://osac.oregonstate.edu
PSUC	ENTO	Penn State University	Frost Entomological Museum	2100000	USA	PA	2	0.0329329	Snapshot	Yes	2018-10-30	University	40.8029	-77.8624	http://www.ento.psu.edu/home/frost/
PDA	NA	Pennsylvania Department of Agriculture	Insect Collection	10000	USA	PA	4	0.1518	No	No	No	Government	40.2875	-76.881	https://www.agriculture.pa.gov/Plants_Land_Water/PlantIndustry/Entomology/Pages/default.aspx
NA	NA	Perot Museum of Nature and Science	Insect Collection	25000	USA	TX	4	0	No	No	No	Public Museum	32.7866	-96.8068	https://www.perotmuseum.org/
PU	PERC	Purdue University	Purdue Entomological Research Collection	1500000	USA	IN	2	0.0202873	Live	Yes	No	University	40.4236	-86.9169	http://www.entm.purdue.edu/PERC/
NA	NA	Putnam Museum and Science Center	Insect Collection	12000	USA	IA	4	0	No	No	No	University	41.5309	-90.6023	http://www.putnam.org/Collections-(1)/Overview
RMBL	NA	Rocky Mountain Biological Laboratory	Insect Collection	5000	USA	CO	4	0.369	No	No	No	Public Museum	38.9585	-106.988	http://www.rmbl.org/
RUAC	NA	Rutgers University	Entomological Museum	200000	USA	NJ	3	0.034895	No	No	No	University	40.4818	-74.4395	http://entomology.rutgers.edu/museum/
SSAC	SSAC	Salvatore S. Anzaldo Collection	Insect Collection	10000	USA	AZ	4	0.2757	Live	Yes	No	Individual Research	33.42	-111.933	http://scan-bugs.org/portal/collections/misc/collprofiles.php?collid=113
NA	NA	Sam Houston State University	Insect Collection	400000	USA	TX	3	0	No	No	No	University	30.7132	-95.5504	NA
SDNH	NA	San Diego Natural History Museum	Entomology	900000	USA	CA	3	0.00057	No	No	No	Public Museum	32.7321	-117.147	http://www.sdnhm.org/science/entomology/collections/
SDSU	TAC	San Diego State University	Terrestrial Arthropods Collection	50000	USA	CA	4	0.08482	Live	Yes	2019-04-17	University	32.7773	-117.072	http://www.sci.sdsu.edu/collections/terrestrialarthropods.htm
SJSC	NA	San Jose State University	J. Gordon Edwards Museum of Entomology	1000000	USA	CA	2	0	No	No	No	University	37.3353	-121.883	http://www.sjsu.edu/biology/research/facilities_collections/
SBMNH	SBMNHENT	Santa Barbara Museum of Natural History	Entomology Collection	500000	USA	CA	3	0.225418	Live	Yes	No	Public Museum	34.441	-119.714	http://www.sbnature.org/
SNHM	NA	Schiele Museum of Natural History	Insect Collection	50000	USA	NC	4	0.00302	No	No	No	Public Museum	35.2533	-81.1584	http://www.schielemuseum.org/collections-research.html
SCSM	NA	South Carolina State Museum	Insect Collection	24000	USA	SC	4	0	No	No	No	University	33.9991	-81.0481	http://www.sci.sdsu.edu/collections/terrestrialarthropods.htm
SDSU	SMIRC	South Dakota State University	The Severin-McDaniel Insect Research Collection	1200000	USA	SD	2	0.0079075	Live	Yes	No	University	44.3185	-96.7878	https://www.sdstate.edu/agronomy-horticulture-plant-science/severin-mcdaniel-insect-research-collection
SIUC	NA	Southern Illinois University	Insect Collection	325000	USA	IL	3	0	No	No	No	University	37.713	-89.2223	http://mypage.siu.edu/waring/collections.html
NA	NA	Southern Oregon University	Insect Museum	30000	USA	OR	4	0	No	No	No	University	42.1862	-122.697	https://inside.sou.edu/biology/entmuseum.html
NA	NA	Southwestern Oklahoma State University	Insect Collection	100000	USA	OK	3	0	No	No	No	University	35.5356	-98.7078	NA
SWRS	NA	Southwestern Research Station of the AMNH	Insect Collection	25000	USA	AZ	4	0.0208	No	No	No	Public Museum	31.8832	-109.206	https://www.amnh.org/our-research/southwestern-research-station
NA	NA	Stamford Museum & Nature Center	Insect Collection	3000	USA	CN	4	0	No	No	No	Public Museum	41.1236	-73.5453	http://www.stamfordmuseum.org/
SIIS	NA	Staten Island Institute of Arts and Sciences	Staten Island Museum - Entomology	500000	USA	NY	3	0.055234	No	No	No	Public Museum	40.6441	-74.1022	http://www.statenislandmuseum.org/collections/natural-science-collection
SRSC	NA	Sul Ross State College	Entomology	90000	USA	TX	4	0	No	No	No	University	30.3637	-103.65	https://www.sulross.edu/page/1009/biology-collections
TTRSNHM	TTRSLEP (24626)	Tall Timbers Research Station	Natural History Museum	4000	USA	FL	4	0.344	Live	Yes	No	Public Museum	30.6561	-84.2086	http://talltimbers.org/biological-collections/
TAMU	TAMUIC	Texas A&M University	Insect Collection	2800000	USA	TX	2	0.20197	Snapshot	Yes	2009-01-07	University	30.6112	-96.3481	http://insects.tamu.edu/tamuinsectcollection/
TTU	TTU-Z	Texas Tech University	Invertebrate Zoology	1250000	USA	TX	2	0.139966	Live	Yes	No	University	33.5899	-101.886	http://www.nsrl.ttu.edu/collections/Invertebrates/index.htm
CIDA	NA	The College of Idaho	Orma J. Smith Museum of Natural History	10000	USA	ID	4	0	No	No	No	University	43.6528	-116.677	https://www.collegeofidaho.edu/about/campus-facilities/natural-history-museum
USNM	USNMENT	United States National Museum	Entomology Collections	35000000	USA	DC	1	0.0209207	Live	Yes	2016-10-13	Government	38.8913	-77.0261	http://entomology.si.edu/default.html
UAM	UAM_ENT	University of Alaska	UAM Insect Collection	500000	USA	AK	3	0.734358	Snapshot	Yes	2013-03-26	University	64.8561	-147.831	http://www.uaf.edu/museum/collections/ento/
UA	UAIC	University of Arizona	Insect Collection	2000000	USA	AZ	2	0.048003	Live	Yes	2018-10-30	University	32.2311	-110.954	http://ag.arizona.edu/ento/UAIC/
NA	NA	University of Arkansas	Arthropod Museum	750000	USA	AR	3	0	No	No	No	University	36.0678	-94.1737	http://www.uark.edu/ua/arthmuse/
UCSC	RMIC	University of California Santa Cruz	The Kenneth S. Norris Center for Natural History	92000	USA	CA	4	0.736913	Live	Yes	No	University	36.9986	-122.06	http://norriscenter.ucsc.edu/
EMEC	EMEC	University of California-Berkeley	Essig Museum of Entomology	5100000	USA	CA	1	0.0568971	Snapshot	Yes	2013-07-04	University	37.8714	-122.263	http://essig.berkeley.edu
UCD	BMEC	University of California-Davis	R. M. Bohart Museum of Entomology	7100000	USA	CA	1	0.0121249	Live	Yes	No	University	38.5353	-121.752	http://Bohart.ucdavis.edu
UCR	NA	University of California-Riverside	UC Riverside Entomology Research Museum	3000000	USA	CA	1	0.0267123	Live	Yes	No	University	33.9701	-117.326	https://entmuseum.ucr.edu/
UCSB	IZC	University of California-Santa Barbara	Invertebrate Zoology Collection	9200	USA	CA	4	0.946848	Snapshot	Yes	No	University	34.4131	-119.849	http://ccber.ucsb.edu/collections/zoological/arthropods
UCFC	SMFCA	University of Central Florida	Stuart M. Fullerton Collection of Arthropods	650000	USA	FL	3	0.963078	Snapshot	Yes	2013-12-18	University	28.6024	-81.2001	https://sciences.ucf.edu/biology/bugcloset/
UCM	UCMC	University of Colorado	Museum of Natural History Entomology Collection	800000	USA	CO	3	0.125935	Live	Yes	2015-03-11	University	40.0064	-105.273	http://www.colorado.edu/cumuseum/research-collections/entomology
NA	NA	University of Connecticut	Army Ant & Guest Collection	100000	USA	CN	3	0	No	No	No	University	41.8077	-72.254	http://biodiversity.uconn.edu/ant-guests/
UCMS	NA	University of Connecticut	Biodiversity Research Collections - Insects	200000	USA	CT	3	0.107835	No	No	No	University	41.8077	-72.254	http://biodiversity.uconn.edu/insects/
UD	UDCC	University of Delaware	Insect Research Collection	350000	USA	DE	3	0.133446	Live	Yes	2017-03-24	University	39.6653	-75.7501	http://ag.udel.edu/research/planthoppers/index.html
FLMNH	MGCL	University of Florida	Florida Museum of Natural History, McGuire Center for Lepidoptera and Biodiversity	8200000	USA	FL	1	0.00328549	Live	Yes	No	University	29.6358	-82.3736	www.flmnh.ufl.edu/mcguire
UFIFAS	NA	University of Florida	Forestry Entomology Collection	50000	USA	FL	4	0.44	Snapshot	Yes	No	University	29.632	-82.361	NA
GMNH	UGCA	University of Georgia	Collection of Arthropods	2000000	USA	GA	2	0.0093325	Live	Yes	No	University	33.9451	-83.3724	http://blog.caes.uga.edu/ugca/
GUAM	ESUG	University of Guam	Insect Collection	35000	USA	GM	4	0.991714	Live	Yes	2018-12-20	University	13.4305	144.8	https://cnas-re.uog.edu/expertise/cnas-entomology/#
UHIM	SEMC	University of Hawaii Insect Museum	Insect Collection	250000	USA	HI	3	0.501228	Live	Yes	No	University	21.3016	-157.817	http://www.ctahr.hawaii.edu/insectmuseum/
UI	WFBM	University of Idaho	William F. Barr Entomological Museum	1000000	USA	ID	2	0.030469	Live	Yes	2018-12-20	University	46.7291	-117.015	https://www.uidaho.edu/cals/pses/research-and-extension/entomological-museum
ISUI	NA	University of Iowa	Insect Collection	41000	USA	IA	4	0	No	No	No	University	41.6621	-91.5356	www.uiowa.edu/mnh
KU	SEMC	University of Kansas	Natural History Museum Entomology Division	4900000	USA	KS	1	0.275991	Snapshot	Yes	2011-11-07	University	38.9548	-95.2561	https://biodiversity.ku.edu/entomology
UK	NA	University of Kentucky	Department of Entomology Collection	50000	USA	KY	4	0.8615	No	No	No	University	38.0287	-84.5092	https://entomology.ca.uky.edu/
UKY-HIC	HIC	University of Kentucky	Hymenoptera Institute Collection	70000	USA	KY	4	0.246857	Live	Yes	No	University	38.047	-84.5041	http://sharkeylab.org/sharkeylab/sharkeyProjects.html
UMA	NA	University of Massachusetts	Insect Collection	100000	USA	MA	3	0.01109	No	No	No	University	42.3912	-72.5267	https://bcrc.bio.umass.edu/nhc/collections/insect-collection
UMAM	NA	University of Massachusetts Museum	Insect Collection	20000	USA	MA	4	0.33135	No	No	No	University	42.315	-71.0377	https://bcrc.bio.umass.edu/nhc/collections/insect-collection
NA	NA	University of Michigan Biological Station Douglas Lake (Pellston)	Insect Collection	4000	USA	MI	4	0	No	No	No	University	45.5593	-84.6741	NA
UMMC*	NA	University of Michigan Musem of Zoology	Insect Division	3500000	USA	MI	1	0.0814286	Snapshot	Yes	2018-12-21	University	42.2761	-83.7413	https://lsa.umich.edu/ummz/insects.html
UMSP	UMSP	University of Minnesota	Insect Collection	3877000	USA	MN	1	0.00778256	Live	Yes	2019-04-23	University	44.988	-93.1837	http://insectcollection.umn.edu/
UMRM	NA	University of Missouri-Columbia	Enns Entomology Museum	5750000	USA	MO	1	3.02609e-05	No	No	No	University	38.9407	-92.3277	https://museum.insecta.missouri.edu/
UNL	NA	University of Nebraska State Museum	Insect Division	2000000	USA	NE	2	0	Snapshot	No	No	University	37.7206	-97.2936	http://museum.unl.edu/research/entomology/personnel.html
UNR	NA	University of Nevada	Reno, Museum of Natural History, Entomology Research Collection	400000	USA	NV	3	0.0032125	No	No	No	University	39.5377	-119.812	http://www.naturalhistory.unr.edu/research/
NA	NA	University of Nevada Las Vegas	Marjorie Barrick Museum of Natural History - Entomology	30000	USA	NV	4	0	No	No	No	University	36.1068	-115.141	http://www.naturalhistory.unr.edu/
UNHP	NA	University of New Hampshire	Insect and Arachnid Collections	700000	USA	NH	3	0.00716857	No	No	No	University	43.1348	-70.9329	http://insectcoll.unh.edu
UNM	MSBA	University of New Mexico	Museum of Southwestern Biology, Division of Arthropods	200000	USA	NM	3	0.22741	Live	Yes	2016-08-25	University	35.0833	-106.622	http://msb.unm.edu/arthropods/
DAR	NA	University of North Dakota	Insect Collection.	10000	USA	ND	4	0.0169	No	No	No	University	47.9194	-97.0673	https://www.ndsu.edu/entomology/research/facilities/
NDUC	NA	University of Notre Dame	Arthropod Collection	230000	USA	IN	3	0	No	No	No	University	41.7056	-86.2353	https://biodiversity.nd.edu/collections/arthropod-collection/
OSEC	NA	University of Oklahoma	K. C. Emerson Museum	50000	USA	OK	4	0	No	No	No	University	36.1251	-97.0702	http://entoweb.okstate.edu/museum/museum.htm
INVCOL	NA	University of Puerto Rico	Mayaguez Invertebrate Collection	130000	USA	PR	3	0.01	Live	No	No	University	18.2109	-67.1409	https://www.uprm.edu/invcol/
UPRM	INVCOL	University of Puerto Rico	Museo de Entomología y Biodiversidad Tropical Collection	200000	USA	PR	3	0	No	No	No	University	18.3958	-66.0627	NA
UPRM	MEBT-UPR	University of Puerto Rico Rio Piedras Campus	Zoology Museum	15500	USA	PR	4	0.438516	Live	Yes	No	University	18.4042	-66.0511	http://mzoologia.uprrp.edu/
WA	NA	University of Puget Sound	Slater Museum	6000	USA	WA	4	0	No	No	No	University	47.2637	-122.483	https://www.pugetsound.edu/academics/academic-resources/slater-museum/collections/
URIC	NA	University of Rhode Island	Insect Collection	200000	USA	RI	3	0	No	No	No	University	41.4861	-71.5309	http://web.uri.edu/pse/uri-insect-collection/
DMBC	NA	University of South Carolina	Dominick Collection	27000	USA	SC	4	0	No	No	No	University	33.9986	-81.027	http://zebra.biol.sc.edu/moth/Dominick_Lepidoptera_Collection_USC.html
UTC	UTCI	University of Tennessee at Chattanooga	Insect Collection	30000	USA	TN	4	0.7595	Live	Yes	2016-11-07	University	35.0477	-85.2964	http://www.utc.edu/biology-geology-environmental-science/facilities/facilities.php
UTEP	NA	University of Texas - El Paso	Insect Collection	325000	USA	TX	3	0.001	Snapshot	Yes	2017-09-16	University	31.7709	-106.505	https://www.utep.edu/biodiversity/collections/entomology.html
TNHC	NA	University of Texas- Austin	Insect Collection	1000000	USA	TX	2	0	Snapshot	No	No	University	30.2853	-97.7395	https://biodiversity.utexas.edu/collections/entomology
UMNH	ENT	University of Utah	Entomology Collection at the Natural History Museum of Utah	250000	USA	UT	3	0.209356	Live	Yes	2017-04-22	University	40.7643	-111.823	https://nhmu.utah.edu/collections/entomology
UVM	VTZT	University of Vermont	Zadock Thompson Zoological Collection-Invertebrates	300000	USA	VA	3	0.01308	Live	Yes	No	University	44.4803	-73.1984	http://www.uvmzoo.org/
UWBM	NA	University of Washington	The Burke Museum’s Arachnology and Entomology Collections	346000	USA	WA	3	0	No	No	No	University	47.6606	-122.31	http://www.burkemuseum.org/research-and-collections/arachnology-and-entomology/collections
NA	NA	University of West Alabama	Entomological Collection.	10000	USA	AL	4	0	No	No	No	University	32.5913	-88.1863	http://www.blackbeltmuseum.com/collections/
WIS	WIRC	University of Wisconsin	Wisconsin Insect Research Collection	3000000	USA	WI	1	0.00209	Snapshot	Yes	No	University	43.0757	-89.4133	http://labs.russell.wisc.edu/wirc/
OSH	NA	University of Wisconsin Oshkosh	Insect Collection	200000	USA	WI	3	0	No	No	No	University	44.0252	-88.5511	http://www.uwosh.edu/biology/department-facilities/insect-collection-and-museum-1
UWY	NA	University of Wyoming	Insect Museum	250000	USA	WY	3	0	No	No	No	University	41.3128	-105.584	http://www.uwyo.edu/esm/entomology/entomology-museum-homepage.htm
UWYMED	ENT	University of Wyoming	Dillon Lab Insect Collection	30000	USA	WY	4	0.5492	Live	Yes	2017-04-25	University	41.3128	105.584	http://www.uwyo.edu/mdillon/
USDA-ARS	ARS	USDA Bee Biology and Systematics Laboratory	Insect Collection	1500000	USA	UT	2	0.419697	Snapshot	Yes	2011-11-22	Government	41.7451	-111.81	https://www.ars.usda.gov/pacific-west-area/logan-ut/pollinating-insect-biology-management-systematics-research/
USGS	PWRC-US-CA-MX	USGS Native Bee Inventory and Monitoring Lab	Insect Collection	275000	USA	MD	3	0.968531	Snapshot	Yes	2017-04-17	Government	39.0542	-76.8171	https://www.usgs.gov/centers/pwrc/science/native-bee-inventory-and-monitoring-lab?qt-science_center_objects=0#qt-science_center_objects
UDAF	UDAFE	Utah Department of Agriculture and Food	Entomology Collection	5000	USA	UT	4	0.085	Live	Yes	No	Government	40.7769	-111.938	http://ag.utah.gov/
USU	NA	Utah State University	Insect Collection	2100000	USA	UT	2	0.00019619	Snapshot	No	No	University	41.7433	-111.811	http://www.biology.usu.edu/research/research_centers/insect-collection
USU	NA	Utah State University	American Entomological Institute	1400000	USA	UT	2	0	No	No	No	University	41.7433	-111.811	http://www.vmnh.net/
VMNH	NA	Virginia Museum of Natural History	Entomology	1500000	USA	VA	2	0	No	No	No	Public Museum	36.6866	-79.8634	https://www.entm.purdue.edu/PERC/
VPI	VTEC	Virginia Polytechnic Institute	Virginia Tech Insect Collection	500000	USA	VI	3	0.021514	Live	Yes	2019-04-18	University	37.2249	-80.4238	http://collection.ento.vt.edu/
WSU	NA	Washington State University	James Museum	1280000	USA	WA	2	0.00150156	No	No	No	University	46.7308	-117.16	http://entomology.wsu.edu/outreach/m-t-james-museum/
PPCD	NA	West Virginia Department of Agriculture	Insect collection	250000	USA	WV	3	0	No	No	No	University	38.3369	-81.6115	https://agriculture.wv.gov/divisions/plantindustries/Pages/default.aspx
WVW	ENT	West Virginia Wesleyan College	Katharine B. Gregg Orchid Pollinator Collection	500	USA	WV	4	0.586	Live	Yes	2018-12-13	University	38.9871	-80.2236	NA
WWU	WWUC	Western Washington University	Insect Collection	50000	USA	WA	4	0.01312	Live	Yes	2019-03-22	University	48.73	-122.49	http://scan-bugs.org/portal/collections/misc/collprofiles.php?collid=67
NA	NA	Whitman College	Insect Collection	3000	USA	WA	4	0	No	No	No	University	46.0706	-118.331	NA
WICH	WICHI	Wichita State University	Insect Collection	5000	USA	KS	4	0.088	Live	Yes	2019-04-16	University	37.7207	-97.2938	https://www.wichita.edu/academics/fairmount_college_of_liberal_arts_and_sciences/bioscience/people/faculty/mJameson/mJamesonpage.php
WPU	NA	William Paterson University	Insect Collection	2500	USA	NJ	4	0	No	No	No	University	40.946	-74.1981	NA
YPM	ENT	Yale Peabody Museum	Entomology Division	1600000	USA	CT	2	0.193543	Snapshot	Yes	2009-03-13	University	41.3108	-72.9581	http://peabody.yale.edu/
CICC	NA	Colección de Insectos Campo Celaya INIFAP	Insect Collection	80000	Mexico	Guanajuato	4	0	Snapshot	No	No	Government	20.5792	-100.82	NA
CUAT	NA	Colección de Insectos de la Universidad Autónoma de Tamaulipas	Insect Collection	20000	Mexico	Tamaulipas	4	0	Snapshot	No	No	University	23.7324	-99.1446	NA
CEAM	NA	Colección de Insectos del Colegio de Potgraduados	Insect Collection	500000	Mexico	Estado de México	3	0.9	Snapshot	No	No	Government	19.4633	-98.9055	http://terranova.org.mx/
UniSierra	UniSierra	Colección de Invertebrados de la Universidad de la Sierra	Insect Collection	5000	Mexico	Sonora	4	0	Snapshot	No	No	University	29.8194	-109.678	NA
NA	NA	Colección de Invertebrados de la Universidad de la Sierra (UniSierra-UniSierra-Invertebrates)	Insect Collection	25000	Mexico	Sonora	4	0	Live	No	No	Public Museum	29.8229	-109.678	http://scan-bugs.org/portal/collections/misc/collprofiles.php?collid=124
UACC	NA	Colección Entomológica Forestal Div. de Ciencias Forestales Universidad Autónoma Chapingo	Insect Collection	50000	Mexico	Estado de México	4	0	Snapshot	No	No	University	19.4909	-98.8841	NA
NA	NA	Colección Entomologica Universidad de Guadalajara	Insect Collection	30000	Mexico	Jalisco	4	0	Snapshot	No	No	University	20.6748	-103.368	NA
UNAM	NA	Coleccion Nacional de Insectos CNIN - UNAM	Insect Collection	3000000	Mexico	Federal	1	0.341994	Multiple snapshot data sets	Multiple datasets	Multiple data sets	University	19.3364	-99.1041	http://www.ibiologia.unam.mx/colecciones/insectos/centro_insec.htm
UAQ	NA	Colección Zooligica de la Universidad Autonoma de Querétaro	Insect Collection	25000	Mexico	Querétaro	4	0	Live	No	No	Public Museum	20.701	-100.444	http://scan-bugs.org/portal/collections/misc/collprofiles.php?collid=49
NA	NA	La Colegio de la Frontera Sur San Cristobal Chiapas	Insect Collection	10000	Mexico	Chiapas	4	0	Snapshot	No	No	University	16.7036	-92.6091	NA
CZIIZD	NA	Universidad Autónoma De San Luis Potosí	Insect Collection	10000	Mexico	San Luis Potosí	4	0	Snapshot	No	No	University	22.1434	-101.014	NA
ICBU	NA	Bishop's University	Natural History Museum	200000	Canada	Quebec	3	0	No	No	No	Public Museum	45.3649	-71.8468	https://www.rom.on.ca/en/collections-research
CMN	CMNEN	Canadian Museum of Nature	Insect Collection	1538690	Canada	Ontario	2	0.0123813	Snapshot	No	No	Public Museum	45.4118	-75.6906	http://www.nature.ca/en/research-collections/collections/animals
CNC	NA	Canadian National Collection of Insects	Insect Collection	17000000	Canada	Ontario	1	0	Snapshot	No	2007-04-03	Government	45.3926	-75.7172	http://www.canacoll.org/
ULQC	NA	Laval University	Insect Collection	375000	Canada	Quebec	3	0	No	No	No	University	46.7817	-71.2747	NA
MMMN	NA	Manitoba Museum of Man and Nature	Insect Collection	75000	Canada	Manitoba	4	0.393027	No	No	No	Public Museum	49.9	-97.1364	https://manitobamuseum.ca/main/
MGU	LEMQ	McGill University	Lyman Entomological Museum	2800000	Canada	Quebec	2	0.0903939	Snapshot	No	No	University	45.4059	-73.9389	http://lyman.mcgill.ca/
MCMUC	MCMUC	McMaster University	McMaster University Collection	75000	Canada	Ontario	4	0.00728	No	No	No	University	43.2628	-79.9228	NA
IMQC	NA	Montreal Insectarium	Insect Collection	225000	Canada	Quebec	3	0	No	No	No	Public Museum	45.561	-73.5578	http://museesmontreal.org/en/museums/montreal-insectarium-space-for-life
NBMB	NA	New Brunswick Museum	Insect Collection	100000	Canada	New Brunswick	3	0	No	No	No	Public Museum	45.2734	-66.065	https://www.nbm-mnb.ca/search-the-collections/
PMAE	NA	Royal Alberta Museum	Insect Collection	400000	Canada	Alberta	3	0	No	No	No	Public Museum	53.5471	-113.489	http://royalbcmuseum.bc.ca/nh-collections/entomology/
RBCM	ENT	Royal British Columbia Museum	Entomology Collection	250000	Canada	British Columbia	3	0.03924	Snapshot	No	2018-08-24	Public Museum	48.4194	-123.367	http://www.royalsaskmuseum.ca/research-and-collections/biology/cory-sheffield
ROME	NA	Royal Ontario Museum	Insect Collection	300000	Canada	Ontario	3	0	No	No	No	Public Museum	43.6677	-79.3946	https://www.rom.on.ca/en/collections-research?_ga=2.158480442.1415836621.1547315719-39921932.1547315719
SMNH	NA	Royal Saskatchewan Museum	Insect Collection	200000	Canada	Saskatchewan	3	0	No	No	No	Public Museum	50.4398	-104.617	https://royalsaskmuseum.ca/rsm/research/biology/cory-sheffield
UASM	NA	University of Alberta Museums	E. H. Strickland Entomological Museum	1100000	Canada	Alberta	2	0.311041	Snapshot	No	2008-05-26	Public Museum	53.5293	-113.528	http://www.biology.museums.ualberta.ca/EHStricklandEntomologicalMuseum.aspx
UBC	UBCZ	University of British Columbia	Spencer Entomological Collection	650000	Canada	British Columbia	3	0.0291215	Snapshot	No	No	University	49.2632	-123.25	http://data.canadensys.net/ipt/resource?r=ubc-entomology-collections
BIOUG	BIOUG	University of Guelph	The Centre for Biodiversity Genomics	3000000	Canada	Ontario	1	0.500172	Snapshot	No	2013-11-22	University	43.5305	-80.2262	http://www.uoguelph.ca/debu/index.htm
JBWM	NA	University of Manitoba	J.B. Wallis Museum of Entomology	2000000	Canada	Manitoba	2	0	No	No	No	University	49.806	-97.1379	http://www.wallisroughley.ca/
UMBC	QMOR	University of Montreal	Collection Entomologique Ouellet-Robert	1500000	Canada	Quebec	2	0.032686	Snapshot	No	No	University	45.5045	-73.6129	http://www.irbv.umontreal.ca/ouellet-robert
UWO	UWOC	University of Western Ontario	University of Western Ontario Collection	75000	Canada	Ontario	4	0.01284	Snapshot	No	No	University	43.0075	-81.2756	https://www.uwo.ca/biology/research/biology_facilities/zoological_collections.html
Table S1 List of arthropod collections in North Americaand US territories. The table lists basic information on collections including location, size, digitization effort and website.
*Did not provide public data in time to be included in survey results
NA= Not Available, Collection codes are typically only available for collections that have active digitization programs
Tier levels: Tier 1 < 100,000; Tier 2 > 100,000-1,000,000; Tier 3 1,000,000-3,000,000; Tier 4 >3,000,000
SCAN Status: Live=enter and annotate data within SCAN using Symbiota; Snapshot= Data entered and annotated outside of SCAN using database other than Symbiota (e.g., Arctos, EMu, Specify)
% of Collection records public (i.e., on SCAN, iDigBio or GBIF) as of July 1, 2019)
