# Supplementary material for: Assessment of North American arthropod collections: prospects and challenges for addressing biodiversity research
Source: PeerJ. 2019 Nov 25;7:e8086. doi: 10.7717/peerj.8086 (PMC6882419; doi:10.7717/peerj.8086)
Supplement: Table S2 — We calculate average number of specimens added per year and the percentage increase. [file peerj-07-8086-s002.xlsx]

## Sheet: Table S2
Table S2 Comparison of holding size for the 26 largest collections in Canada and the United States in 1986 (Miller 1991) compared to holding size in 2018. We calculate average number of specimens added per year and the percentage increase
		Collection Size
Miller (1991) rank size	Musuem	1986	2018	Average specimens per year	% Increase per Year
1	National Museum of Natural History	25000000	35000000	312500	0.0104167
2	American Museum of Natural History	16204000	18072585	58393.3	0.00340718
3	Canadian National Collection of Insects	15000000	17000000	62500	0.00390625
4	Bernice P. Bishop Museum	13250000	14500000	39062.5	0.00281532
5	Field Museum of Natural History	8000000	12000000	125000	0.0125
6	California Academy of Sciences	7601000	16000000	262469	0.0222422
7	Museum of Comparative Zoology, Harvard University (MCZ)	7263000	8513000	39062.5	0.00495214
8	Florida State Collection of Arthropods	5436000	9000000	111375	0.0154302
9	Cornell University Insect Collection -	4750000	7000000	70312.5	0.0119681
10	Natural History Museum of Los Angeles	4359000	5800000	45031.2	0.00886529
11	Carnegie Museum of Natural History	4300000	7400000	96875	0.0165598
12	UC Davis- Bohart Museum	4000000	7100000	96875	0.017455
13	University of Michigan Musem of Zoology, Insect Division	4000000	3500000	0	0
14	Ohio State University Insect Collection	3500000	3600000	3125	0.000880282
15	UC Berkeley - Essig Museum of Entomology	3500000	5100000	50000	0.0116279
16	Academy of Natural Sciences - Philadelphia - Drexel	3250000	3500000	7812.5	0.00231481
17	Illinois Natural History Survey	3090000	7000000	56562.5	0.0112116
18	University of Kansas , Snow Entomological Research Collection	2660000	4900000	135625	0.0358796
19	University of Minnesota Insect Collection	2617000	3877000	39375	0.0121266
20	McGill University, Lyman Entomological Museum	1900000	2800000	28125	0.0119681
21	University of Nebraska State Museum - Insect Division	1750000	2000000	7812.5	0.00416667
22	Albert J. Cook Arthropod Research Collection	1500000	1500000	0	0
23	Purdue Entomological Research Collection	1500000	1500000	0	0
24	UC Riverside Entomology Research Museum	1261000	3000000	54343.8	0.0255075
25	Yale University, Peabody Museum of Natural History	1172000	1600000	13375	0.00965007
26	James Museum Washington State U.	1000000	1280000	8750	0.00767544
